# Supplementary material for: A minimum data standard for wildlife disease research and surveillance
Source: Sci Data. 2025 Jun 21;12:1054. doi: 10.1038/s41597-025-05332-x (PMC12182584; doi:10.1038/s41597-025-05332-x)
Supplement: Supplementary file 2 — Supplemental File 2 [file 41597_2025_5332_MOESM2_ESM.csv]

Sample ID	Animal ID	Latitude	Longitude	Spatial uncertainty	Collection day	Collection month	Collection year	Sample collection method	Sample collection body part	Sample material	Host identification	Organism sex	Live capture	Host life stage	Age	Age units	Mass	Mass units	Length	Length measurement	Length units	Organism quantity	Organism quantity units	Detection target	Detection method	Forward primer sequence	Reverse primer sequence	Gene target	Primer citation	Probe target	Probe type	Probe citation	Detection outcome	Detection measurement	Detection measurement units	Parasite identification	Parasite ID	Parasite life stage	GenBank accession
