# Supplementary material for: A minimum data standard for wildlife disease research and surveillance
Source: Sci Data. 2025 Jun 21;12:1054. doi: 10.1038/s41597-025-05332-x (PMC12182584; doi:10.1038/s41597-025-05332-x)
Supplement: Supplementary file 3 — Supplemental File 3 [file 41597_2025_5332_MOESM3_ESM.csv]

Sample ID	Animal ID	Latitude	Longitude	Collection day	Collection month	Collection year	Sample collection method	Sample collection body part	Host identification	Organism sex	Live capture	Host life stage	Mass	Mass units	Detection target	Detection method	Gene target	Primer citation	Detection outcome	Parasite identification	GenBank accession
OS BZ19-95	BZ19-114	17.7643	-88.6521	23	4	2019	Swab	Mouth	Desmodus rotundus	male	TRUE	subadult	0.023	kg	Coronaviridae	semi-nested PCR	RdRp	doi:10.3390/v9120364	positive	Alphacoronavirus	OM240578
RS BZ19-95	BZ19-114	17.7643	-88.6521	23	4	2019	Swab	Rectum	Desmodus rotundus	male	TRUE	subadult	0.023	kg	Coronaviridae	semi-nested PCR	RdRp	doi:10.3390/v9120364	negative
