# Supplementary material for: A minimum data standard for wildlife disease research and surveillance
Source: Sci Data. 2025 Jun 21;12:1054. doi: 10.1038/s41597-025-05332-x (PMC12182584; doi:10.1038/s41597-025-05332-x)
Supplement: Supplementary file 4 — Supplemental File 4 [file 41597_2025_5332_MOESM4_ESM.csv]

citation	url	prevalence_granularity	individual_infection_data_reported	prevalence_data_format	prevalence_data_location	sampling_information	notes
Afelt et al. 2018	www.doi.org/10.1016/j.meegid.2017.12.009	summarized		table	Table 1	location,genus	provided genus for positives, but not negatives
Ali et al. 2017	www.doi.org/10.2807/1560-7917.ES.2017.22.11.30487	summarized		text	Results	species
Anindita et al. 2015	www.doi.org/10.1007/s00705-015-2342-1	summarized		table	Table 1	species,location,time
Annan et al. 2013	www.doi.org/10.3201/eid1903.121503	summarized		table	Table 1	species,location,age class,sex,reproductive status,lactation status,gravidity
Anthony et al. 2013	www.doi.org/10.1099/vir.0.049759-0	summarized		table	Table 1	species,location,trophic guild,habitat type
Ar Gouilh et al. 2011	www.doi.org/10.1016/j.meegid.2011.06.021	summarized		table	Table 1	time,species,sample type,location
Ar Gouilh et al. 2018	www.doi.org/10.1016/j.virol.2018.01.014	summarized		table	Table 1	species,location
Asano et al. 2016	www.doi.org/10.1186/s12985-016-0569-4	summarized		text	Results and discussion	species	prevalence by species provided for five species with at least one positive
August et al. 2012	www.doi.org/10.1089/vbz.2011.0829	summarized		table	Table 1	species,location
Balboni et al. 2011	www.doi.org/10.1017/S0950268810001147	individual	positive only	text	Main text	sample type,species,location
Balboni et al. 2012	www.doi.org/10.1100/2012/989514	summarized		table	Table 1	species,location,time
Berto et al. 2018	www.doi.org/10.1111/zph.12362	summarized		table	Supplementary Table S1, Supplementary Table S2	sample type,sampling round
Bittar et al. 2020	www.doi.org/10.1007/s00248-019-01391-x	individual	positive only	table	Table 1	species,sex,sample type	Online Resource 3 contains individual level data (other than infection data) for all animals
Brandão et al. 2008	www.doi.org/10.1590/s1413-86702008000600003	summarized		text	Main text	species,location
Carrington et al. 2008	www.doi.org/10.3201/eid1412.080642	summarized		table	Table 1	species,location	in text, also provided sex and sample type for two positives
Chen et al. 2016	www.doi.org/10.1111/zph.12271	summarized		table	Table 1, Table 2	species,sex,age class,location,time,lactation status,mating status
Chen et al. 2018	www.doi.org/10.1142/S1682648518500063	summarized		text	Results	species,sex,age class,reproductive status	potentially conflicting data in tables? couldn't access supplementary tables
Chu et al. 2006	www.doi.org/10.1099/vir.0.82203-0	summarized		table	Table 1	species,time
Corman et al. 2015	www.doi.org/10.1128/JVI.01755-15	summarized		table	Table 1	species
Davy et al. 2018	www.doi.org/10.1038/s41598-018-33975-x	summarized		text	Results	species
Dominguez et al. 2007	www.doi.org/10.3201/eid1309.070491	summarized		table	Table 1	location,species,sample type
Drexler et al. 2010	www.doi.org/10.1128/JVI.00650-10	summarized		table	Table 1	species,location,season
Drexler et al. 2011	www.doi.org/10.3201/eid1703.100526	summarized		table	Table 2	species,sample type,time
Du et al. 2016	www.doi.org/10.1007/s11427-016-5039-0	summarized		text	Figure 1 and Results	location,species
Falcón et al. 2011	www.doi.org/10.1007/s00705-011-1057-1	summarized		table	Table 1	species,sample type,location
Fischer et al. 2016	www.doi.org/10.1016/j.meegid.2015.11.010	summarized		table	Supplementary Table 2	species,location,time
Ge et al. 2013	www.doi.org/10.1038/nature12711	summarized		table	Extended Data Table 1	species,time,location
Ge et al. 2016	www.doi.org/10.1007/s12250-016-3713-9	summarized		table	Table 1	species,time,location
Geldenhuys et al. 2013	www.doi.org/10.1089/vbz.2012.1101	summarized		table	Table 1	species,location
Gloza-Rausch et al. 2008	www.doi.org/10.3201/eid1404.071439	summarized		table	Table 1	species,sex,age class,lactation status,gravidity,location
Góes et al. 2016	www.doi.org/10.1016/j.meegid.2016.07.034	summarized		table	Table 1	species,sex,habitat type,trophic guild
Goffard et al. 2015	www.doi.org/10.3390/v7122937	summarized		table	Table 1	species,roost type
Hall et al. 2014	www.doi.org/10.3201/eid2004.131441	individual	positive only	text	Main text	species,sample type,location
Han et al. 2017	www.doi.org/10.1111/zph.12358	summarized		table	Table 1	species,location
He et al. 2014	www.doi.org/10.1128/JVI.00631-14	summarized		table	Table 1	species,location
Holz et al. 2018	www.doi.org/10.1371/journal.pone.0197625	summarized		table	Table 1	location,species,time
Hu et al. 2017	www.doi.org/10.1038/s41598-017-11384-w	summarized		table	Table 2	species,location
Hu et al. 2017	www.doi.org/10.1371/journal.ppat.1006698	summarized		table	Table 1	time,species,sample type,location	provided species only for positives
Hu et al. 2018	www.doi.org/10.1038/s41426-018-0155-5	summarized		table	Table 1	time,location,species
Huong et al. 2020	www.doi.org/10.1371/journal.pone.0237129	summarized		table	Table 1	species,interface
Ithete et al. 2013	www.doi.org/10.3201/eid1910.130946	individual	positive only	text	Main text	species,sample type	Technical Appendix Table provides number of specimens per species, but in main text, species is only provided for 1 of 5 positive specimens
Jeong et al. 2017	www.doi.org/10.1017/S0950268817000991	summarized		table	Table 1	species
Joffrin et al. 2020	www.doi.org/10.1038/s41598-020-63799-7	summarized		table	Table S3	location,time,species,sample type
Kemenesi et al. 2014	www.doi.org/10.1089/vbz.2014.1637	summarized		table	Table 2	species,location
Kim et al. 2016	www.doi.org/10.1111/tbed.12515	individual	positive only	text	Results text	location,sample type	Table 1 also has some sampling details. Fecal samples, so couldn't be IDed to species
Kivistö et al. 2020	www.doi.org/10.1089/vbz.2018.2367	summarized		table	Table 1	species,sample type,location
Kudagammana et al. 2018	www.doi.org/10.1111/tbed.12851	individual	positive only	text	Results And Discussion	species,time,sample type
Lacroix et al. 2020	www.doi.org/10.3390/v12080855	summarized		table	Table 2	species,location
Lau et al. 2005	www.doi.org/10.1073/pnas.0506735102	individual	positive and negative	table	Table 1	species	individual level data only provided for one species
Lau et al. 2007	www.doi.org/10.1016/j.virol.2007.06.009	summarized		text	Results	species,location
Lau et al. 2010	www.doi.org/10.1128/JVI.02219-09	summarized		text	Results	location,sample type
Lau et al. 2012	www.doi.org/10.1128/JVI.01305-12	summarized		table	Table 1	species,sample type
Lau et al. 2013	www.doi.org/10.1128/JVI.01055-13	summarized		table	Table 2	species,sample type
Lau et al. 2019	www.doi.org/10.3390/v11050423	summarized		table	Table 1	species,location
Lazov et al. 2018	www.doi.org/10.3390/v10090486	summarized		table	Table 1, Table 2	species,time,location
Lecis et al. 2019	www.doi.org/10.1007/s11262-018-1614-8	individual	positive only	table	Table 3	species,sample type,sex,location
Lee et al. 2017	www.doi.org/10.1007/s00248-017-1033-8	summarized		table	Table 2	species,location,sample type
Lelli et al. 2013	www.doi.org/10.3390/v5112679	individual	positive only	table	Table 2	species,location,sex,age class,sample type
Leopardi et al. 2016	www.doi.org/10.1007/s11262-016-1331-0	summarized		text	Main text	species,sample type
Li et al. 2005	www.doi.org/10.1126/science.1118391	summarized		table	Table 1	time,location,species,sample type
Liang et al. 2017	www.doi.org/10.1007/s12250-017-3976-9	summarized		table	Table 1	species,location,time
Lin et al. 2017	www.doi.org/10.1016/j.virol.2017.03.019	summarized		table	Table 1	species,location
Luo et al. 2018	www.doi.org/10.1128/JVI.00116-18	summarized		table	Table 1	species,sample type,location
Luo et al. 2018	www.doi.org/10.1007/s12250-018-0017-2	summarized		table	Table 1	time,location
Maganga et al. 2020	www.doi.org/10.1038/s41598-020-64159-1	individual	positive only	table	Table 3	species,sex,age class,time,location	Table 2 also provides some summarized data
Memish et al. 2013	www.doi.org/10.3201/eid1911.131172	summarized		table	Table 2	species,sample type,time,location
Mendenhall et al. 2017	www.doi.org/10.1111/tbed.12568	summarized		text	Results	species,sample type
Misra et al. 2009	www.doi.org/10.1099/vir.0.010694-0	individual	positive and negative	table	Table 1	species,sex,location
Monchatre-leroy et al. 2017	www.doi.org/10.3390/v9120364	summarized		table	Table 1	species,time
Moreira-Soto et al. 2015	www.doi.org/10.1111/zph.12181	summarized		table	Table S1	species,location,trophic guild
Moreno et al. 2017	www.doi.org/10.1186/s12985-017-0907-1	individual	positive only	text	Results	species,time,location	case study of two bats, both positive
Nziza et al. 2020	www.doi.org/10.1007/s10393-019-01458-8	summarized		table	Table 1	species,location,season,interface
Obameso et al. 2017	www.doi.org/10.1007/s11427-017-9263-6	summarized		table	Table 1	time,species,location
Osborne et al. 2011	www.doi.org/10.1371/journal.pone.0019156	summarized		table	Table 1, Table 2, Table 4	species,location,time,sex,age class
Pauly et al. 2017	www.doi.org/10.1128/AEM.01326-17	summarized		table	Table 1	location,species,time,sample type
Pfefferle et al. 2009	www.doi.org/10.3201/eid1509.090224	summarized		table	Table 1	location,species,sample type
Poon et al. 2005	www.doi.org/10.1128/JVI.79.4.2001-2009.2005	summarized		table	Table 1	species,sample type
Prada et al. 2019	www.doi.org/10.3390/v11121157	summarized		table	Table 4	species	Table 2 has some additional sampling data
Razanajatovo et al. 2015	www.doi.org/10.1186/s12985-015-0271-y	summarized		table	Table 1	location,species,sample type,time
Reusken et al. 2010	www.doi.org/10.1089/vbz.2009.0173	summarized		table	Table 1	species,age class,sex,lactation status,location
Rico-Chávez et al. 2015	www.doi.org/10.21753/vmoa.2.1.344	individual	positive only	table	Table S2	species,sample type,location,habitat type
Rihtaric et al. 2010	www.doi.org/10.1007/s00705-010-0612-5	summarized		table	Table 1	species,sex,lactation status,gravidity
Rizzo et al. 2017	www.doi.org/10.1186/s12917-017-1307-x	summarized		table	Table 1	species
Seltmann et al. 2017	www.doi.org/10.1007/s10393-017-1245-x	summarized		table	Table 2	species,habitat type
Shehata et al. 2016	www.doi.org/10.3201/eid2201.151397	summarized		table	Technical Appendix 1 Table 1	species,location,time,sample type
Shirato et al. 2012	www.doi.org/10.1007/s11262-011-0661-1	summarized		table	Table 1	sample type,species,location
Smith et al. 2016	www.doi.org/10.1007/s10393-016-1116-x	summarized		table	Table 1	species,location,time
Su et al. 2016	www.doi.org/10.1142/S1682648515500171	individual	positive and negative	table	Table 2, Table 3	species,sex,age class,location
Subudhi et al. 2017	www.doi.org/10.1099/jgv.0.000898	summarized		table	Table 1	species,time,sample type
Suzuki et al. 2014	www.doi.org/10.1292/jvms.14-0012	summarized		text	Main text	location,species
Tang et al. 2006	www.doi.org/10.1128/JVI.00697-06	summarized		table	Table 1	species
Tao et al. 2017	www.doi.org/10.1128/JVI.01953-16	summarized		table	Table S1	species,location
Tong et al. 2009	www.doi.org/10.3201/eid1503.081013	summarized		table	Table 1	species,location
Tsuda et al. 2012	www.doi.org/10.1007/s00705-012-1410-z	summarized		table	Table 1	sample type,species,time,location
Valitutto et al. 2020	www.doi.org/10.1371/journal.pone.0230802	summarized		table	Table 1	species,sample type
Van Gucht et al. 2014	www.doi.org/10.7589/2013-10-269	summarized		text	Main text	species,time
Wacharapluesadee et al. 2015	www.doi.org/10.1186/s12985-015-0289-1	summarized		table	Table 1	species,location,time
Wacharapluesadee et al. 2018	www.doi.org/10.1186/s12985-018-0950-6	summarized		table	Table 1, Table 2	species,age class,sex,body condition,location,time
Wang et al. 2017	www.doi.org/10.1038/emi.2016.140	summarized		text	Results	species,sample type	Table 1 also has a summary of sampling info
Wang et al. 2019	www.doi.org/10.3390/v11040379	summarized		table	Table 1	species,location
Waruhiu et al. 2017	www.doi.org/10.1007/s12250-016-3930-2	summarized		table	Table 1	species,location	provided number of positives by species, but not number tested by species
Watanabe et al. 2010	www.doi.org/10.3201/eid1608.100208	summarized		table	Table 1	species,location,sample type
Woo et al. 2006	www.doi.org/10.1016/j.virol.2006.02.041	summarized		table	Table 1	species,location
Woo et al. 2018	www.doi.org/10.1038/s41426-017-0016-7	summarized		table	Table 1	species,sample type	Table 2 also gives some extra info on positives
Xu et al. 2016	www.doi.org/10.1007/s12250-016-3727-3	summarized		table	Table 1	species,location,time
Yadav et al. 2020	www.doi.org/10.4103/ijmr.IJMR_795_20	summarized		table	Table 1	location,sample type,genus	genus but not species
Yang et al. 2014	www.doi.org/10.3201/eid.2006.140318	summarized		text	Main text	species,sample type
Yuan et al. 2010	www.doi.org/10.1099/vir.0.016378-0	summarized		text	Main text	species,sample type,location
Yuen et al. 2012	https://www.hkmj.org/abstracts/v18n1s2/25.htm	summarized		text	Results	species	provided overall prevalence, and prevalence for one species
Zhou et al. 2018	www.doi.org/10.1038/s41586-018-0010-9	summarized		table	Extended Data Table 2	location,species,time
